# Supplementary material for: Difference in Intestine Content of Caenorhabditis elegans When Fed on Non-Pathogenic or Pathogenic Bacteria
Source: Micromachines (Basel). 2023 Jul 7;14(7):1386. doi: 10.3390/mi14071386 (PMC10384281; doi:10.3390/mi14071386)
Supplement: Supplementary file 1 [file micromachines-14-01386-s001.zip]

Archive with 9 entries (8 files):
- Datasheet.xlsx
- IMARIS/
- IMARIS/Movie_Figure 4d.mp4
- IMARIS/Movie_Figure 5a.mp4
- IMARIS/Movie_Figure 5d.mp4
- IMARIS/Movie_Figure4b.mp4
- IMARIS/Movie_Figure4b_U.mp4
- IMARIS/Movie_Figure5b.mp4
- micromachines-2403028-supplementary.pdf
