# Supplementary material for: Difference in Intestine Content of Caenorhabditis elegans When Fed on Non-Pathogenic or Pathogenic Bacteria
Source: Micromachines (Basel). 2023 Jul 7;14(7):1386. doi: 10.3390/mi14071386 (PMC10384281; doi:10.3390/mi14071386)
Supplement: Supplementary file 1 [file micromachines-14-01386-s001.zip › Datasheet.xlsx]

## Sheet: Day 1 (PAO1)
Worms	Total Volume	Average Intensity	Total Volume* Average Intensity
3rd	540.955	795.787	430485
4th	59.6028	657.71	39201.4
5th	22.4561	751.84	16883.4
6th
7th	27684.4	1428	3.95334e+07
8th	25194.8	1436.43	3.61906e+07
9th	14043.4	1177.98	1.6543e+07
10th
11th	519.255	809.46	420316
12th	38146.2	1791.54	6.83403e+07
13th	2.12558	833.974	1772.68
14th	24275.8	1211.02	2.93984e+07
15th	12190.5	1033.96	1.26045e+07

## Sheet: Day 2 (PAO1)
Worms	Total Volume	Average Intensity	Total Volume* Average Intensity
1st	24668.7	1526.57	3.76584e+07
2nd	43593.1	1752.45	7.63948e+07
3rd	172164	2416.75	4.16077e+08
4th	20212.9	1492.71	3.0172e+07
5th	13673.4	1337.83	1.82927e+07
6th	40814.1	1684.66	6.87578e+07
7th	41157.2	1785.06	7.34682e+07
8th	39070	1628.54	6.36272e+07
9th	12465.8	1358.56	1.69355e+07
10th	2.27895	785.99	1791.23
11th	7845.18	1045.85	8.20488e+06
12th	33675.6	1692.57	5.69981e+07

## Sheet: Day 3 (PAO1)
Worms	Total Volume	Average Intensity	Total Volume* Average Intensity
1st	360511	2388.49	8.61078e+08
2nd	43558.7	1548.4	6.74463e+07
3rd	600989	2056.77	1.2361e+09
4th	27184.6	1408.93	3.83012e+07
5th	23418.3	1190.03	2.78685e+07
6th	34829.1	1911.17	6.65641e+07
7th	79140	1497.19	1.18488e+08
8th	28553.9	981.776	2.80335e+07
9th	18197.3	1331.69	2.42331e+07
10th	7731.34	1164.02	8.99947e+06
11th	6789.06	907.589	6.16168e+06
12th	6516.83	889.66	5.79776e+06
13th	54530.5	1454.43	7.93109e+07

## Sheet: Day 4 (PAO1)
Worms	Total Volume	Average Intensity	Total Volume* Average Intensity
1st	14923.3	1290.05	1.92518e+07
2nd	72573.3	1608.81	1.16756e+08
3rd	25226.6	1453	3.66541e+07
4th	22919.7	1323.98	3.03452e+07
5th	1856.58	800.622	1.48642e+06
6th	200486	1322.7	2.65183e+08
7th	41246.4	1488.7	6.14037e+07
8th	65876.4	1966.8	1.29566e+08
9th	1418.34	876.952	1.24381e+06
10th	739.113	732.675	541530
11th	385185	2051.74	7.90301e+08

## Sheet: Autofluorescence Analysis (PAO1
Duration of Feeding on PAO1 (Days)	Background Intensity (au)	AVG intensity of the Intestinal lumen (au)	Background-corrected AVG Intensity of the Intestinal lumen (au)	AVG Intensity of an area outside of the Intestinal lumen (au)	Background-Corrected AVG Intensity of an area outside of the Intestinal lumen (au)	Ratio of column "D" to column "F"
1	2916	5744	2828	3117	201	14.0697
2	2844	6954	4110	3000	156	26.3462
3	2857	20759	17902	3195	338	52.9645
4	2804	17706	14902	3299	495	30.1051
Intensities are measured in the RFP channel, averaged over an area and belong to a single representative worm for each day

## Sheet: Day 1 (OP50)
	total volume	avg Int	total load
1st	35.0186	510.967	17893.4
2nd	0	0	0
3rd	0	0	0
4th	0	0	0
5th	0	0	0
6th	0	0	0
7th	0	0	0
8th	4.54399	396.3	1800.78
9th	0	0	0
10th	3.86242	362.529	1400.24

## Sheet: Day 2 (OP50)
	total volume	avg Int	total load
1st	0	0	0
2nd	3.01417	369.27	1113.04
3rd	0	0	0
4th	497.617	1927.68	959246
5th	0.10603	3225	341.947
6th	0	0	0
7th	1458.88	3451.35	5.0351e+06
8th	0	0	0
9th	0	0	0
10th	1037.32	1947.98	2.02067e+06
11th	0	0	0
12th	0	0	0
13th	0	0	0
14th	0	0	0
15th	0	0	0
16th	0	0	0

## Sheet: Day 3 (OP50)
	total volume	avg Int	total load
1st	225.895	893.449	201826
2nd	166.965	912.381	152336
3rd	42.5314	607.33	25830.6
4th	46.7877	647.511	30295.5
5th	569.47	1705.68	971334
6th	497.581	1087.86	541297
7th	0	0	0
8th	154.374	602.442	93001.4
9th	53.3027	820.74	43747.6
10th	0	0	0
11th	1342.65	3561.66	4.78206e+06

## Sheet: Day 4 (OP50)
	total volume	avg Int	total load
1st	218.172	1010.32	220424
2nd	63.3303	527.285	33393.1
3rd	687.086	1227.06	843098
4th	177.517	883.388	156816
5th	97.6192	1257.61	122767
6th	848.409	2177.93	1.84778e+06
7th	1349.44	2018.08	2.72327e+06
8th	1047.99	3154.62	3.30601e+06
9th	498.558	1413.2	704561
10th	684.959	2058.18	1.40977e+06
11th	334.724	917.722	307183
12th	1352.78	5006.02	6.77204e+06
